# Supplementary material for: Mangiferin Ameliorates Obesity-Associated Inflammation and Autophagy in High-Fat-Diet-Fed Mice: In Silico and In Vivo Approaches
Source: Int J Mol Sci. 2022 Dec 5;23(23):15329. doi: 10.3390/ijms232315329 (PMC9735994; doi:10.3390/ijms232315329)
Supplement: Supplementary file 1 [file ijms-23-15329-s001.zip]

Archive with 1 entries (1 files):
- ijms-2014135-supplementary.pdf
